# Supplementary material for: Amino acids integrate behaviors in nerveless placozoans
Source: Front Neurosci. 2023 Apr 13;17:1125624. doi: 10.3389/fnins.2023.1125624 (PMC10133484; doi:10.3389/fnins.2023.1125624)
Supplement: Supplementary table S2 — Source databases for protein sequences that were used in this paper. [file Data_Sheet_2.xlsx]

## Sheet: sheet1
Source	Link	Phylum	Species
Ensembl Metazoa		Annelida	Capitella teleta
GenBank		Arthropoda/Insecta	Drosophila melanogaster
LanceletDb		Chordata/Cephalochordata	Branchiostoma belcheri
Ensembl		Chordata/Vertebrata	Homo sapiens
Ensembl Metazoa		Cnidaria/Anthozoa	Nematostella vectensis
GenBank		Cnidaria/Anthozoa	Acropora digitata
GenBank		Cnidaria/Anthozoa	Stylophora pistillata
OIST Marine Genomics	https://marinegenomics.oist.jp/morbakka_virulenta/viewer/info?project_id=70	Cnidaria/Cubozoa	Morbakka virulenta
Metazome		Cnidaria/Hydrozoa	Hydra magnipapillata
MARIMBA	http://marimba.obs-vlfr.fr/downloads/	Cnidaria/Hydrozoa	Clytia hemisphaerica
GigaDB	http://gigadb.org/dataset/view/id/100720/	Cnidaria/Scyphozoa	Rhopilema esculenta
OIST Marine Genomics	https://marinegenomics.oist.jp/aurelia_aurita/	Cnidaria/Scyphozoa	Aurelia aurita
Ensembl Metazoa		Ctenophora	Mnemiopsis leydi
GenBank		Ctenophora	Pleurobrachia pileus
Ensembl Metazoa		Echinodermata	Strongylocentrotus purpuratus
Metazome+GenBank		Hemichordata	Saccoglossus
GenBank		Mollusca/Gastropoda	Aplysia californica
GenBank		Mollusca/Gastropoda	Biomphalaria glabrata
GenBank		Mollusca/Cephalopoda	Octopus sinensis
GenBank		Mollusca/Bivalvia	Mizuhopecten yessoensis
GenBank		Nematoda	Caenorhabditis elegans
GenBank		Placozoa	Trichoplax adhaerens
GenBank		Placozoa	Trichoplax sp. H2
BitBucket	https://bitbucket.org/molpalmuc/hoilungia-genome/src/master/	Placozoa	Hoilungia hongkongensis
Compagen	http://compagen.unit.oist.jp/datasets/OCAR_G-PEP_120614	Porifera	Oscarella carmela
Compagen	http://compagen.unit.oist.jp/datasets/SCIL_T-PEP_130802	Porifera	Sycon ciliatum
GenBank		Porifera	Ircinia fasciculata
GenBank		Porifera	Amphimedon queenslandica
EphyBase	https://spaces.facsci.ualberta.ca/ephybase/	Porifera	Ephydatia muelleri
GenBank		Choanoflagellata	Monosiga brevicollis
GenBank		Choanoflagellata	Salpingoeca rosetta
GenBank		Amoebozoa	Planoprotostelium fungivorum
